# Supplementary material for: Genome-Wide Expression Analysis of Soybean MADS Genes Showing Potential Function in the Seed Development
Source: PLoS One. 2013 Apr 30;8(4):e62288. doi: 10.1371/journal.pone.0062288 (PMC3640087; doi:10.1371/journal.pone.0062288)
Supplement: Table S2 — The best match sequence of the soybean MADS motif. (XLSX) [file pone.0062288.s009.xlsx]

## Sheet: Sheet1
Table S2 The best match sequence of the soybean MADS motif
Motif	Width (aa)	Best possible match	Similarity
			Motif 1	Motif 2	Motif 3	Motif 4	Motif 5	Motif 6	Motif 7	Motif 8	Motif 9	Motif 10
Motif 1	29	RQVTFSKRRKGLFKKASELSTLCGVEVCV	-	0.31	0.2	0.19	0.16	0.18	0.19	0.14	0.18	0.13
Motif 2	14	MGRRKIEIKKIENE	0.31	-	0.1	0.41	0.4	0.24	0.25	0.26	0.11	0.11
Motif 3	19	GKFYSFGYPSVDAVVRRYL	0.2	0.1	-	0.22	0.14	0.22	0.29	0.22	0.21	0.24
Motif 4	50	FMTMPCLTRSKKMVNQESFLMQRIMKGKEQLQKLVKDNKEIEMSRFMFQC	0.19	0.41	0.22	-	0.32	0.35	0.25	0.25	0.17	0.16
Motif 5	28	HTHREYLERELRKERAKLAKVRQYGAFG	0.16	0.4	0.14	0.32	-	0.33	0.22	0.22	0.12	0.12
Motif 6	27	YSIEELRALEWHLDHQLNAVRARKEEL	0.18	0.24	0.22	0.35	0.33	-	0.29	0.29	0.15	0.16
Motif 7	26	TWPPDREKVRDIATRYKQLPERERRK	0.19	0.25	0.29	0.25	0.22	0.29	-	0.24	0.14	0.08
Motif 8	30	HWWWNAPVEDINCEQLEEYKMALEELKYNL	0.14	0.26	0.22	0.25	0.22	0.29	0.24	-	0.16	0.14
Motif 9	23	STGADFIDAPNDFLTTGVGGSII	0.18	0.11	0.21	0.17	0.12	0.15	0.14	0.16	-	0.17
Motif 10	27	IPFMDGNYYNYHQTPVVGHGTTGHMPS	0.13	0.11	0.24	0.16	0.12	0.16	0.08	0.14	0.17	-
Note: Sequences from the soybean, rice and Arabidopsis MADS were used to find ten motifs through MEME (http://meme.nbcr.net/meme/cgi-bin/meme.cgi) with default parameters.
