# Supplementary material for: Genome-Wide Expression Analysis of Soybean MADS Genes Showing Potential Function in the Seed Development
Source: PLoS One. 2013 Apr 30;8(4):e62288. doi: 10.1371/journal.pone.0062288 (PMC3640087; doi:10.1371/journal.pone.0062288)
Supplement: Table S3 — Intra- or inter-species synteny of soybean MADS. (XLSX) [file pone.0062288.s010.xlsx]

## Sheet: Sheet1
Table S3 Intra- or inter-species synteny of soybean MADS
Family	Subfamily	Gene name	Locus name	Type	Ks<0.3	0.3<Ks<1.5	Ks>1.5	Mt	Vv
MIKCC	SOC	GmMADS53	Glyma20g29300	4	Glyma10g38540	GM.16, GM09	Glyma05g03660	MT.1	GSVIVT01018446001(VV.16, VvSOC1.2)
		GmMADS106	Glyma10g38540	4	Glyma20g29300	GM09, GM.16		MT.1	VV.16
		GmMADS42	Glyma05g03660	4	Glyma17g14190	GmM.01, GM.11	Glyma20g29300		GSVIVT01019883001(VV.2, VvSOC1.3)
		GmMADS135	Glyma17g14190	4	Glyma05g03660	GmM.01, GM.11		MT.5	VV.2
		GmMADS44	Glyma18g45780	4	Glyma09g40230	Glyma07g08820, Glyma03g02200		Medtr7g075870(MtMADS08)	GSVIVT01027579001(VV15, VvSOC1.1)
		GmMADS45	Glyma09g40230	4	Glyma18g45780	Glyma07g08820, Glyma03g02200		Medtr7g075870(MtMADS08)	GSVIVT01027579001(VV15, VvSOC1.1)
		GmMADS158	Glyma03g02200	4T	Glyma07g08820	Glyma09g40230, Glyma18g45780	GM.20, Gm.10
		GmMADS80	Glyma07g08820	4	Glyma03g02200		GM.20	MT.7	VV.15
	AG	GmMADS74	Glyma05g29590	4	Glyma08g12730	Glyma13g29510, Glyma15g09500		MT.8	VV.10
		GmMADS3	Glyma08g12730	4	Glyma05g29590	Glyma13g29510, Glyma15g09500		Medtr8g087860 (MtMADS06)
		GmMADS2	Glyma15g09500	4	Glyma13g29510	Glyma05g29590, Glyma08g12730,		MT.8
		GmMADS1	Glyma13g29510	4	Glyma15g09500	Glyma05g29590, Glyma08g12730,		Medtr8g087860 (MtMADS06)	VV.10
		GmMADS38	Glyma04g43640	4	Glyma06g48270			Medtr3g005530 (MtMADS01)
		GmMADS39	Glyma06g48270	4	Glyma04g43640			Medtr3g005530 (MtMADS01)
		GmMADS13	Glyma08g42300	4	Glyma18g12590	Glyma02g45730, Glyma14g03100,		MT.5
		GmMADS11	Glyma18g12590	4	Glyma08g42300	Glyma02g45730, Glyma14g03100,
		GmMADS20	Glyma14g03100	4	Glyma02g45730	Glyma08g42300, Glyma18g12590		MT.5	GSVIVT01000802001(VV.12, VvAG1)
		GmMADS12	Glyma02g45730	4	Glyma14g03100	Glyma08g42300, Glyma18g12590		MT.5	GSVIVT01000802001(VV.12, VvAG1)
	AGL12	GmMADS41	Glyma09g36590	4	Glyma12g00770				VV.16
		GmMADS40	Glyma12g00770	4	Glyma09g36590				VV.16
	SQUA	GmMADS24	Glyma02g13420	4	Glyma01g08150			Medtr5g046790 (MtMADS11)	GSVIVT01012250001(VV.1, VvAP1)
		GmMADS26	Glyma01g08150	4	Glyma02g13420				GSVIVT01012250001(VV.1, VvAP1)
		GmMADS25	Glyma16g13070	1
		GmMADS27	Glyma08g36380	1
		GmMADS28	Glyma18g50910	4T	Glyma08g27680	GM.13, GM.19	Glyma17g08890		VV.14
		GmMADS32	Glyma08g27680	4T	Glyma18g50910	GM.13, GM.19	Glyma06g22650		GSVIVT01036549001(VV.14, VvFUL-L)
		GmMADS30	Glyma05g07380	4	Glyma17g08890	Glyma06g22650, Glyma04g31800
		GmMADS29	Glyma17g08890	4	Glyma05g07380	Glyma06g22650, Glyma04g31800			VV.17
		GmMADS31	Glyma06g22650	4	Glyma04g31800	Glyma05g07380, Glyma17g08890			GSVIVT01008140001(VV.17, VvFUL)
		GmMADS159	Glyma04g31800	4T	Glyma06g22650	Glyma05g07380, Glyma17g08890			VV.17
	AGL6	GmMADS69	Glyma04g31810	3	GM.06	GM.17			VV.17
		GmMADS34	Glyma10g38580	4	Glyma20g29250	Glyma16g32540, Glyma09g27450	Glyma03g02210, Glyma07g08890	Medtr1g101970 (MtMADS17)	VV.16
		GmMADS36	Glyma20g29250	4	Glyma10g38580	Glyma16g32540, Glyma09g27450	Glyma03g02210, Glyma07g08890	Medtr1g101970 (MtMADS17)	VV.16
		GmMADS91	Glyma09g27450	4	Glyma16g32540	Glyma10g38580, Glyma20g29250		MT.1	VV.16
		GmMADS21	Glyma16g32540	4	Glyma09g27450	Glyma10g38580, Glyma20g29250		Medtr1g101970 (MtMADS17)	GSVIVT01018450001(VV.16)
		GmMADS22	Glyma07g08890	4	Glyma03g02210	GM.09, GM.18	Glyma10g38580, Glyma20g29250	Medtr7g075850 (MtMADS09)	GSVIVT01027577001(VV.15, VvAGL6)
		GmMADS23	Glyma03g02210	4T	Glyma07g08890	GM.09, GM.18	Glyma10g38580, Glyma20g29250		GSVIVT01027577001(VV.15, VvAGL6)
	SEP	GmMADS71	Glyma05g07350	2
		GmMADS14	Glyma01g08130	4	Glyma02g13400				GSVIVT01012249001(VV.1, VvSEP4)
		GmMADS163	Glyma02g13400	4	Glyma01g08130			MT.5	VV.1
		GmMADS18	Glyma19g04320	4	Glyma13g06730	Glyma08g27670, Glyma18g50900			GSVIVT01036551001(VV.14, VvSEP1)
		GmMADS16	Glyma13g06730	4	Glyma19g04320	Glyma08g27670, Glyma18g50900			GSVIVT01036551001(VV.14, VvSEP1)
		GmMADS17	Glyma18g50900	4T	Glyma08g27670	Glyma13g06730, Glyma19g04320			GSVIVT01036551001(VV.14, VvSEP1)
		GmMADS19	Glyma08g27670	4T	Glyma18g50900	Glyma13g06730, Glyma19g04320			GSVIVT01036551001(VV.14, VvSEP1)
		GmMADS35	Glyma11g36890	4	Glyma18g00800	Glyma05g28140, Glyma08g11120		Medtr3g084980 (MtMADS02)	GSVIVT01010521001(VV.1, VvSEP3)
		GmMADS136	Glyma18g00800	4	Glyma11g36890	Glyma05g28140, Glyma08g11120		MT.3
		GmMADS37	Glyma05g28140	4T	Glyma08g11120	Glyma11g36890, Glyma18g00800		Medtr3g084980 (MtMADS02)	GSVIVT01010521001(VV.1, VvSEP3)
		GmMADS33	Glyma08g11120	4T	Glyma05g28140	Glyma11g36890, Glyma18g00800		Medtr3g084980 (MtMADS02)	GSVIVT01010521001(VV.1, VvSEP3)
	FLC	GmMADS73	Glyma05g28130	4T	Glyma08g11110	GM.11, GM.18		Medtr8g097070, MT.3	VV.1
		GmMADS15	Glyma08g11110	4T	Glyma05g28130	GM.11, GM.18		Medtr8g097070, MT.3	VV.1
	SVP	GmMADS124	Glyma13g33030	3	GM.15	GM.07, GM.08		MT.2
		GmMADS162	Glyma13g33040	4T	Glyma15g06300	Glyma08g07260, Glyma07g30040	Glyma01g02880	MT.2
		GmMADS128	Glyma15g06300	4	Glyma13g33040	Glyma08g07260, Glyma07g30040		MT.2
		GmMADS52	Glyma08g07260	4	Glyma07g30040	Glyma13g33040, Glyma15g06300		Medtr4g093970 (MtMADS25), MT2
		GmMADS48	Glyma07g30040	4	Glyma08g07260	Glyma13g33040, Glyma15g06300		Medtr4g093970 (MtMADS25), MT2	VV.3
		GmMADS50	Glyma02g04710	4	Glyma01g02880	GM.08	Glyma13g33040
		GmMADS49	Glyma01g02880	4	Glyma02g04710			Medtr5g032150 (MtMADS16)	GSVIVT01009171001(VV.18, VvSVP2)
		GmMADS51	Glyma06g10020	1	GM.04	GM.02		MT.3	VV.18
	AGL15	GmMADS122	Glyma12g17720	1
		GmMADS43	Glyma02g33040	1	GM.10	GM.19, GM.03
	AGL17	GmMADS47	Glyma01g02530	4	Glyma09g33450	GM.08	Glyma02g38090, Glyma14g36220	MT.5
		GmMADS92	Glyma09g33450	4	Glyma01g02530	GM.08		MT.5
		GmMADS127	Glyma14g36220	4	Glyma02g38090	GM.06	Glyma09g33450	Medtr5g066960 (MtMADS21), MT.3	VV.18
		GmMADS64	Glyma02g38090	4	Glyma14g36220	GM.06, GM.04		Medtr5g066960 (MtMADS21), MT.3	VV.18
		GmMADS129	Glyma15g06470	4	Glyma13g32810	Glyma08g06990,GM.07		Medtr2g009840 (MtMADS14)
		GmMADS46	Glyma13g32810	4	Glyma15g06470	Glyma08g06990,GM.07		Medtr2g009840 (MtMADS14)
		GmMADS160	Glyma08g06990	4T	GM.07	Glyma13g32810, Glyma15g06490	Glyma02g38090, Glyma14g36220
		GmMADS84	Glyma08g06980	3				MT.4
	DEF/GLO	GmMADS7	Glyma06g12380	4	Glyma04g42420	Glyma13g09660, Glyma14g24590			GSVIVT01008806001(VV.18, VvPI)
		GmMADS10	Glyma04g42420	4	Glyma06g12380	Glyma13g09660, Glyma14g24590			GSVIVT01008806001(VV.18, VvPI)
		GmMADS8	Glyma13g09660	4	Glyma14g24590	Glyma04g42420, Glyma06g12380			GSVIVT01008806001(VV.18, VvPI)
		GmMADS9	Glyma14g24590	4	Glyma13g09660	Glyma04g42420, Glyma06g12380			GSVIVT01008806001(VV.18, VvPI)
		GmMADS110	Glyma11g07820	4	Glyma01g37470	GM.02, GM.16		Medtr5g021270 (MtMADS12)	GSVIVT01018839001(VV.4)
		GmMADS4	Glyma01g37470	4	Glyma11g07820	GM.02, GM.16	Glyma04g02980, Glyma06g02990	Medtr5g021270 (MtMADS12)	GSVIVT01018839001(VV.4)
		GmMADS5	Glyma04g02980	4	Glyma06g02990	GM.14, GM.17	Glyma01g37470	Medtr3g113030 (MtMADS13)	GSVIVT01009815001(VV.18, VvAP3.1)
		GmMADS6	Glyma06g02990	4	Glyma04g02980	GM.14, GM.17	Glyma01g37470	Medtr3g113030 (MtMADS13)	GSVIVT01009815001(VV.18, VvAP3.1)
		GmMADS147	Glyma18g33910	1
		GmMADS121	Glyma12g13560	1	GM.06	GM.12, GM.13		MT.4	VV.12, VV.10
		GmMADS133	Glyma16g17450	1	GM.16	GM.01, GM.09
	ABS	GmMADS152	Glyma20g00400	4	Glyma09g42060			MT.1
		GmMADS93	Glyma09g42060	4	Glyma20g00400
MKIC*	MIKC*-S	GmMADS54	Glyma13g02170	4	Glyma14g34160	GM.06			GSVIVT01008980001(VV.18)
		GmMADS55	Glyma14g34160	4	Glyma13g02170	GM.06			GSVIVT01008980001(VV.18)
		GmMADS68	Glyma04g04640	4*	GM.06	GM.14, GM.17	GM.05, GM.17*	AC232874_1024 (MtMADS23)	GSVIVT01009393001(VV.18)
	MIKC*-P	GmMADS134	Glyma17g10940	4	Glyma05g00960	GM.06, GM.04			GSVIVT01007989001(VV.17)
		GmMADS70	Glyma05g00960	4	Glyma17g10940	GM.06, GM.04			VV.17
		GmMADS56	Glyma20g04500	4*	GM.07	GM.01, GM.02	GM.18	Medtr5g041650 (MtMADS52)	VV.1
		GmMADS57	Glyma07g35610	1	GM.20	GM.01, GM.02		MT.4	VV.1
Mα		GmMADS81	Glyma08g03790	4	Glyma05g35820	GM.01		MT.8	VV.11
		GmMADS75	Glyma05g35820	4	Glyma08g03790	GM.01		MT.8	VV.11
		GmMADS89	Glyma08g38880	4	Glyma18g20830	GM.02, GM.01
		GmMADS146	Glyma18g20830	4	Glyma08g38880	GM.02, GM.01		MT.8
		GmMADS82	Glyma08g03820	3	GM.05	GM.01		MT.8	VV.11
		GmMADS83	Glyma08g03830	3	GM.05	GM.01		MT.8	VV.11
		GmMADS132	Glyma16g01540	4	Glyma07g05000	GM.03, GM.19		MT.8	VV.9, VV.11
		GmMADS77	Glyma07g05000	4	Glyma16g01540	GM.03, GM.19		MT.8	VV.9, VV.11
		GmMADS78	Glyma07g05020	2	GM.16	GM.03, GM.19		MT.8	VV.9, VV.11
		GmMADS79	Glyma07g05060	2	GM.16	GM.03, GM.19		MT.8	VV.9, VV.11
		GmMADS72	Glyma05g25930	4	Glyma08g08870				VV.10
		GmMADS85	Glyma08g08870	4	Glyma05g25930				VV.10
		GmMADS62	Glyma02g35050	2	GM.10	GM.03, GM.19
		GmMADS63	Glyma02g35080	2	GM.10	GM.03, GM.19
		GmMADS101	Glyma10g10920	3
		GmMADS102	Glyma10g10930	3
		GmMADS94	Glyma10g10610	2
		GmMADS95	Glyma10g10640	2
		GmMADS96	Glyma10g10690	2
		GmMADS97	Glyma10g10770	2
		GmMADS98	Glyma10g10840	2
		GmMADS99	Glyma10g10860	2
		GmMADS100	Glyma10g10900	2
		GmMADS161	Glyma10g40090	3
		GmMADS109	Glyma10g40080	3
		GmMADS108	Glyma10g40070	3
		GmMADS107	Glyma10g40060	4T	Glyma20g27320				GSVIVT01037034001(VV.3)
		GmMADS154	Glyma20g27320	4T	Glyma10g40060				GSVIVT01037034001(VV.3)
		GmMADS155	Glyma20g27330	3	GM.10
		GmMADS156	Glyma20g27340	3	GM.10
		GmMADS157	Glyma20g27350	3	GM.10
		GmMADS125	Glyma13g39020	4*	GM.12	GM.11, GM.12*		MT.2
		GmMADS59	Glyma01g42110	1	GM.11	GM.05, GM17		MT.5	VV.2
		GmMADS60	Glyma02g30990	1	GM.10
		GmMADS103	Glyma10g11450	1	GM.15
		GmMADS104	Glyma10g12330	1	GM.02	GM.03, GM.19		MT.7
		GmMADS126	Glyma14g24720	1	GM.13	GM.04			VV.18
Mβ		GmMADS90	Glyma09g11550	4	Glyma15g23350
		GmMADS130	Glyma15g23350	4	Glyma09g11550			MT.2
		GmMADS123	Glyma13g07720	4	Glyma19g06500	GM.08, GM.08			VV.14
		GmMADS149	Glyma19g06500	4T	Glyma13g07720	GM.08, GM.08		0	VV.14
		GmMADS150	Glyma19g06510	3					VV.14
		GmMADS88	Glyma08g22700	4	Glyma07g03400	GM.13, GM.15		MT.4, MT.2	VV.9
		GmMADS76	Glyma07g03400	4	Glyma08g22700	GM.13, GM.15		MT.4, MT.2	VV.9
		GmMADS86	Glyma08g10080	2				MT.5	VV.6
		GmMADS87	Glyma08g10110	2				MT.5	VV.6
		GmMADS67	Glyma03g36160	1	GM.11			MT.5	VV.6
		GmMADS111	Glyma11g16110	1				MT.5	VV.6
		GmMADS131	Glyma15g23610	1
		GmMADS148	Glyma19g06150	1	GM.13				VV.11
		GmMADS151	Glyma19g07170	1	GM.05	GM.19, GM.16		MT.6
Mγ		GmMADS137	Glyma18g04760	4	Glyma11g33460	GM.14, GM.02		Medtr3g065100 (MtMADS58)
		GmMADS120	Glyma11g33460	4	Glyma18g04760			Medtr3g065100 (MtMADS58)
		GmMADS140	Glyma18g05960	1				MT.5	VV.6
		GmMADS61	Glyma02g34160	1				Medtr5g075380 (MtMADS77)
		GmMADS65	Glyma03g13570	1				MT.5	VV.6
		GmMADS66	Glyma03g19880	1				MT.5	VV.6
		GmMADS114	Glyma11g30490	3					VV.14
		GmMADS115	Glyma11g30500	3	GM.05				VV.1
		GmMADS116	Glyma11g30620	4T	Glyma18g05920			MT.5
		GmMADS117	Glyma11g30630	3	GM.05				VV.1
		GmMADS118	Glyma11g30640	3
		GmMADS119	Glyma11g30690	2
		GmMADS138	Glyma18g05920	4T	Glyma11g30620			MT.5
		GmMADS139	Glyma18g05930	3
		GmMADS141	Glyma18g05980	3	GM.10	GM.19, GM.02			VV.8
		GmMADS142	Glyma18g05990	4T*	GM.03	GM.19, GM.20		Medtr1g084950 (MtMADS70), MT.7	VV.14
		GmMADS143	Glyma18g06000	3
		GmMADS144	Glyma18g06010	3
		GmMADS145	Glyma18g06040	2
		GmMADS153	Glyma20g12940	1
		GmMADS58	Glyma01g17880	1	GM.18			MT.5
		GmMADS105	Glyma10g28320	1				MT.5	VV.6
		GmMADS112	Glyma11g26120	1	GM.18
		GmMADS113	Glyma11g26260	1	GM.18
	Note:	Duplication type was noted as 0, 1, 2, 3, 4 stand for singleton, dispersed, proximal, tandem, WGD/segmental respectively. 4T, tandem genes in collinear blocks.
		The chromosome NO. showed that homologous blocks can be found between two chromosomes, but the paralog genes was lost.Some grapevine MADS genes were named according to Diaz-Riquelme, et al (2009)
		Reference: Diaz-Riquelme, J., Lijavetzky, D., Martinez-Zapater, J.M. and Carmona, M.J. (2009) Genome-wide analysis of MIKCC-type MADS box genes in grapevine. Plant Physiol, 149, 354-369.
