# Supplementary material for: Genome-Wide Expression Analysis of Soybean MADS Genes Showing Potential Function in the Seed Development
Source: PLoS One. 2013 Apr 30;8(4):e62288. doi: 10.1371/journal.pone.0062288 (PMC3640087; doi:10.1371/journal.pone.0062288)
Supplement: Table S4 — Proximal transposable elements of some soybean MADS genes. (XLSX) [file pone.0062288.s011.xlsx]

## Sheet: Sheet2
Tab.S4 Proximal transposable elements of some soybean MADS genes
Element ID	Class	Start Position	End Position	Distance (bp)
RLG_Gmr4_Gm16-57	I	14002738	14003766	22371
GmMADS25(Glyma16g13070)		14026136	14020264
RLC_Gmr5_Gm16-28	I	14034135	14035779	13872
DTM_uuu_Gm8-72	II	34205140	34205707	6820
GmMADS27(Glyma08g36380)		34212526	34205948
RLG_Gmr235_Gm8-2	I	34212787	34217532	6840
DTT_uuu_Gm8-23	II	8050305	8050386	72045
GmMADS15(Glyma08g11110)		8122430	8109665
RIL_Gml1_Gm8-2	I	8116971	8120144	7307
RIL_Gml1_Gm8-2	I	8116971	8120144	11342
GmMADS33(Glyma08g11120)		8131485	8123959
DTM_uuu_Gm8-21	II	8175579	8176839	51621
DTM_uuu_Gm5-91	II	33900860	33912833	108730
GmMADS73(Glyma05g28130)		34021562	34004141
DTT_uuu_Gm5-64	II	34149867	34150160	145727
DTM_uuu_Gm5-91	II	33900860	33912833	118540
GmMADS37(Glyma05g28140)		34031372	34023035
DTT_uuu_Gm5-64	II	34149867	34150160	126833
DTT_uuu_Gm3-7	II	1283972	1284342	691328
GmMADS23(Glyma03g02210)		1975669	1968353
RLG_Gmr43_Gm3-2	I	2071207	2072417	102855
DTT_uuu_Gm3-7	II	1283972	1284342	660251
GmMADS158(Glyma03g02200)		1944592	1960377
RLG_Gmr43_Gm3-2	I	2071207	2072417	110831
RLG_Gmr43_Gm18-29	I	59912111	59916637	10391
GmMADS28(Glyma18g50910)		59927027	59918841
DTH_uuu_Gm18-94	II	60002928	60003055	84088
RLG_Gmr170_Gm18-2	I	59835552	59835948	70454
GmMADS17(Glyma18g50900)		59906401	59900433
RLG_Gmr43_Gm18-29	I	59912111	59916637	11679
RLG_Gmr113_Gm8-1	I	21967694	21972881	59184
GmMADS32(Glyma08g27680)		22032064	22019877
RLG_Gmr79_Gm8-6	I	22058040	22059418	38164
RLG_Gmr113_Gm8-1	I	21967694	21972881	35142
GmMADS19(Glyma08g27670)		22008022	22002439
RLG_Gmr79_Gm8-6	I	22058040	22059418	55602
RLC_Gmr18_Gm5-5	I	7444089	7445141	14367
GmMADS71(Glyma05g07350)		7459507	7459689
DTT_uuu_Gm5-22	II	7474567	7474801	14879
DTH_uuu_Gm6-76	II	7498039	7502373	53412
GmMADS51(Glyma06g10020)		7555784	7561613
RLG_Gmr238_Gm6-1	I	7837067	7838819	275455
RLC_Gmr190_Gm4-4	I	36099230	36100352	65992
GmMADS69(Glyma04g31810)		36166343	36167264
RLG_Gmr1_Gm4-68	I	36202472	36212800	35209
DTM_uuu_Gm12-55	II	17989101	18001123	8175
GmMADS122(Glyma12g17720)		18009297	18009967
RLG_Gmr21_Gm12-3	I	18019766	18023672	9800
RLG_Gmr9_Gm2-231	I	36574813	36590511	8688
GmMADS43(Glyma02g33040)		36599198	36603545
DTM_uuu_Gm2-92	II	36605798	36610163	2254
RLC_Gmr540_Gm18-3	I	39967683	39971535	18800
GmMADS147(Glyma18g33910)		39990334	39991090
RLG_Gmr380_Gm18-1	I	40061503	40061773	70414
RLG_Gmr508_Gm12-1	I	12051303	12056658	13019
GmMADS121(Glyma12g13560)		12069676	12070440
RLG_Gmr9_Gm12-5	I	12075695	12077820	5256
RLC_Gmr24_Gm16-27	I	18891925	18894584	23488
GmMADS133(Glyma16g17450)		18918071	18918827
RLC_Gmr58_Gm16-2	I	18931861	18938415	13035
RLG_Gmr191_Gm7-2	I	40873720	40874588	35096
GmMADS57(Glyma07g35610)		40909683	40914698
RLC_Gmr6_Gm7-78	I	40956732	40957806	42035
DTM_uuu_Gm13-95	II	39737883	39738186	2739
GmMADS125(Glyma13g39020)		39740924	39741470
RLG_Gmr17_Gm13-36	I	39765358	39765885	23889
RLC_Gmr540_Gm1-5	I	53011768	53015625	430004
GmMADS59(Glyma01g42110)		53445628	53446013
DTT_uuu_Gm1-86	II	53704470	53704742	258458
RLC_Gmr285_Gm2-1	I	33491468	33496201	5788
GmMADS60(Glyma02g30990)		33501988	33502391
RLG_Gmr25_Gm2-29	I	33523320	33524731	20930
DTM_uuu_Gm10-39	II	11590285	11590582	7979
GmMADS103(Glyma10g11450)		11598560	11599096
RLC_Gmr37_Gm10-12	I	11600051	11601696	956
RLC_Gmr16_Gm10-6	I	13250104	13252640	25266
GmMADS104(Glyma10g12330)		13277905	13278916
RLC_Gmr22_Gm10-2	I	13286562	13286907	7647
RLC_Gmr5_Gm14-121	I	29757276	29758856	2160
GmMADS126(Glyma14g24720)		29761015	29759620
RLC_Gmr5_Gm14-122	I	29760659	29762311	1040
(RLC_Gmr260_Gm3-1)	I	43166190	43169853	10980
GmMADS67(Glyma03g36160)		43180832	43181987
RLG_Gmr4_Gm3-168	I	43220483	43221435	38497
(RLG_Gmr4_Gm11-5)	I	11814181	11820003	13067
GmMADS111(Glyma11g16110)		11833069	11833243
RLC_Gmr18_Gm11-3	I	11871699	11872714	38457
(RLG_Gmr9_Gm15-26)	I	23202844	23222956	5764
GmMADS131(Glyma15g23610)		23228719	23230018
RLG_Gmr9_Gm15-27	I	23257237	23274160	27220
(RLC_Gmr5_Gm19-15)	I	6893202	6894903	20045
GmMADS148(Glyma19g06150)		6914947	6917198
RLC_Gmr22_Gm19-3	I	6923382	6946922	6185
RLG_Gmr4_Gm19-7)	I	8462254	8463226	2752
GmMADS151(Glyma19g07170)		8465977	8466858
RLG_Gmr4_Gm19-8	I	8479435	8483150	12578
RLG_Gmr225_Gm18-1)	I	4561286	4566401	14723
GmMADS140(Glyma18g05960)		4581123	4581599
RLG_Gmr257_Gm18-1	I	4587286	4589146	5688
RLG_Gmr4_Gm2-150)	I	38354733	38363200	4049
GmMADS61(Glyma02g34160)		38367248	38367649
RLC_Gmr6_Gm2-73	I	38387476	38388561	19828
DTT_uuu_Gm3-30)	II	17226302	17226544	377
GmMADS65(Glyma03g13570)		17226920	17228099
RLC_Gmr37_Gm3-32	I	17232157	17233700	4059
RLC_Gmr24_Gm3-48)	I	25251344	25254372	6676
GmMADS66(Glyma03g19880)		25261047	25262035
RLG_Gmr4_Gm3-124	I	25265516	25266749	3482
RLG_Gmr257_Gm18-1	I	4587286	4589146	13634
GmMADS142(Glyma18g05990)		4602779	4604263
DTM_uuu_Gm18-16	II	4668578	4668906	64316
RLG_Gmr19_Gm20-37)	I	18258724	18270605	2947
GmMADS153(Glyma20g12940)		18273551	18274140
RLG_Gmr364_Gm20-3	I	18278398	18279698	4259
RLG_Gmr3_Gm1-74	I	22184079	22184921	37202
GmMADS58(Glyma01g17880)		22222122	22222908
RLG_Gmr9_Gm1-159	I	22233521	22235520	10614
DTM_uuu_Gm10-97	II	37226039	37226461	2278
GmMADS105(Glyma10g28320)		37228738	37229190
RLC_Gmr378_Gm10-2	I	37248455	37252963	19266
RLC_Gmr5_Gm11-44	I	24918436	24920029	6260
GmMADS112(Glyma11g26120)		24926288	24927766
RLG_Gmr4_Gm11-52	I	24933594	24934542	5829
RLC_Gmr37_Gm11-21	I	25112579	25114079	27325
GmMADS113(Glyma11g26260)		25141403	25142619
RLG_Gmr9_Gm11-94	I	25185013	25187342	42395
Note: Class I, retrotransposon; Class II,DNA transposon.
Transposable elements was searched within the 100kb in length of the upstream and downstream of one target gene at the website (http://www.soybase.org/soytedb/).
And only The nearest upstream and dwonstream transposable elements were shown.
The distances were the length between the nearest upsteam or downstream and the target genes.
