# Supplementary material for: Genome-Wide Expression Analysis of Soybean MADS Genes Showing Potential Function in the Seed Development
Source: PLoS One. 2013 Apr 30;8(4):e62288. doi: 10.1371/journal.pone.0062288 (PMC3640087; doi:10.1371/journal.pone.0062288)
Supplement: Table S5 — QTLs relative to soybean MADS genes. (XLSX) [file pone.0062288.s012.xlsx]

## Sheet: Sheet1
Table S5 QTLs relative to MADS genes
Marker name	Subfamily or family	Gene name	Chr.	Star (bp)	End (bp)	Marker type	QTL types	QTLs
Satt184			GM01	1477669	1477808	SSR	Seed total oil content, Seed weight, Seed lysine content, Seed hardness	Oil 23-2, Sd wt 18-1.2, sd-Lys 1-1, Sd hrd 1-2
	AGL17	GmMADS47	GM01	2054013	2038575
	SVP	GmMADS49	GM01	2366323	2360256
Satt531			GM01	3758171	3758403	SSR	Seed hardness, R1 First flower	Sd hrd 1-2, Fflr 16-1, Fflr 16-1,
R013_2			GM01	3772148	3772781	RFLP	Pod maturity date, Reaction to Helicoverpa zea, Canopy height, Leaflet length	CEW 7-5, Cnpy ht 1-1, Lf lgth 1-1, Pod mat 1-2
	SEP	GmMADS14	GM01	9344852	9331755
	SQUA	GmMADS26	GM01	9451343	9446877
	Mγ	GmMADS58	GM01	22222908	22222122
Sat_343			GM01	47892648	47892432	SSR	Primary root length, Root surface area, Drought susceptibility index	Rt lgth 1-3, Rt area 1-2, Drought index 1-1
Satt507			GM01	47980919	47981066	SSR	Yield	Sd yld 8-2
Sat_345			GM01	48314122	48314450	SSR	Drought susceptibility index	Drought index 1-1
Satt198			GM01	48555212	48555027	SSR	Seed total oil content	Oil 24-20
Satt439			GM01	48828915	48828670	SSR	Seed total oil content	Oil 24-20
Satt468			GM01	48853760	48853463	SSR	Seed total oil content, Flower form	Oil 13-2, Oil 24-10, Flower form 1-2, Flower form 1-2
Satt077			GM01	48901568	48901489	SSR	Seed Protein Content	Prot 13-1
Sat_036			GM01	49158735	49158960	SSR	Lodging, Seed weight	ldge 8-1, Sd wt 7-4
	DEF/GLO	GmMADS4	GM01	49824190	49822024
Sat_414			GM01	51449658	51449421	SSR	Seed total oil content	Oil 24-21
K647_1			GM01	51814781	51815167	RFLP	Iron efficiency	Fe effic 1-4
K417_2			GM01	52276072	52275562	RFLP	Iron efficiency	Fe effic 1-3
Satt071			GM01	52716012	52715764	SSR	Seed weight, Lodging	LSd wt 15-2, Ldge 20-4
	Mα	GmMADS59	GM01	53446013	53445628
Satt147			GM01	53920069	53920262	SSR	Reaction to Sclerotinia sclerotiorum, Seed weight, Pubescence density	Sclero 2-5, Sclero 3-4, Sclero 4-1, Sclero 5-3, Sd wt 18-1.1, Pubescen den 1-1, Pubescen den 1-1,
C063_1			GM01	55107042	55107643	RFLP	Iron efficiency	Fe effic 1-2
	SVP	GmMADS50	GM02	3856658	3850263
Satt634			GM02	11441890	11442147	SSR	Pod maturity date	Pod mat 19-1
	SEP	GmMADS163	GM02	11729843	11736851
	SQUA	GmMADS24	GM02	11752996	11749041
Satt542			GM02	12956778	12956612	SSR	Lodging, Plant height	Ldge 16-1, Pl ht 17-11
Satt296			GM02	12975932	12975751	SSR	R1 First flower, Flooding tolerance	Fflr 16-2, Fld tol 4-9, Fflr 16-2, Fld tol 4-9
Satt611			GM02	32075526	32075804	SSR	Yield	Sd yld 22-3
Satt600			GM02	32526162	32525921	SSR	Reaction to Phytophthora megasperma f sp glycinea	Phytoph 2-2, Phytoph 4-2, Phytoph 6-2,
	Mα	GmMADS60	GM02	33502391	33501988
Satt141			GM02	35082806	35083072	SSR	Reaction to Helicoverpa zea, Leaflet shape, R1 First flower	CEW 9-1, Lflt shape 6-5, Fflr 13-3,
	AGL15	GmMADS43	GM02	36603545	36599198
Sat_089			GM02	37954616	37954482	SSR	Reaction to Phytophthora megasperma f sp glycinea	Phytoph 6-3
Satt189			GM02	38070265	38070566	SSR	Leaflet shape, R1 First flower	Lflt shape 6-4, Fflr 13-4
	Mγ	GmMADS61	GM02	38367649	38367248
	Mα	GmMADS62	GM02	39802189	39801638
	Mα	GmMADS63	GM02	39840072	39839589
Satt350			GM02	39912774	39913177	SSR	R1 First flower	Fflr 13-5
Sat_135			GM02	40366142	40366027	SSR	Seed Protein Content, R1 First flower	Prot 27-1, Fflr 13-2
	AGL17	GmMADS64	GM02	43430783	43422320
Satt546			GM02	43775379	43775563	SSR	Yield, Seed soluble oligosaccharides, Seed sucrose content, Internode length, R1 First flower	Sd yld 22-3, Sd oligosacc 1-1, Sucrose 2-2, Internode lgth 1-12, Fflr 15-1, Internode lgth 1-12, Fflr 15-1,
Satt274			GM02	48345817	48345863	SSR	Seed nitrogen content at growth stage R5, Seed total oil content, Seed glycine content, Seed threonine content, Seed glutamine content, Seed tyrosine content, Seed phenylalanine content, Seed leucine content, Seed arginine content	NitR5 1-4, Oil 19-1, sd-Gly 1-3, sd-Thr 1-3, sd-Glu 1-3, sd-Tyr 1-2, sd-Phe 1-2, sd-Leu 1-2, sd-Arg 1-1, Oil 24-3
Satt459			GM02	48389957	48389542	SSR	Reaction to Sclerotinia sclerotiorum, Seed nitrogen content at growth stage R6	Sclero 2-7, Sclero 3-5, Sclero 5-4, Sclero 6-3, NitR6 1-2
A343_2			GM02	48555352	48555863	RFLP	Plant height	Pl ht 6-5, Pl ht 6-12
K411_1			GM02	48558919	48559417	RFLP	Seed coat hardness, Leaflet width	Hrd Sd 1-4, Lf wdth 1-3
	AG	GmMADS12	GM02	49883314	49876372
A135_2			GM02	50734136	50734720	RFLP	Plant height	Pl ht 5-5
Satt271			GM02	51321167	51321263	SSR	Seed total oil content	Oil 24-3
	SOC	GmMADS158	GM03	1944592	1960377
	AGL6	GmMADS23	GM03	1975669	1968353
Satt152			GM03	3338437	3338619	SSR	Leaflet width	Lf wdth 7-10, Lf wdth 6-10
Satt009			GM03	3910146	3910234	SSR	Iron efficiency, Reaction to Sclerotinia sclerotiorum, Flower number, Seed total oil content	Fe effic 3-4, Sclero 2-21, Sclero 3-15, Sclero 4-9, Sclero 5-13, Sclero 6-10, Flr num 1-2, Oil 24-5
	Mγ	GmMADS65	GM03	17228099	17226920
	Mγ	GmMADS66	GM03	25262035	25261047
Satt234			GM03	42180059	42180249	SSR	Pod number, Seed length	Pod num 1-2, Sd length 1-4, Sd length 1-4
Sat_239			GM03	42834433	42834603	SSR	Pod number	Pod num 1-2
	Mβ	GmMADS67	GM03	43181996	43180788
Satt257			GM03	43533986	43533823	SSR	Seed total oil content, Seed Protein Content, Lodging	Oil 24-34, Oil 28-2, Prot 27-4, Ldge 21-5
Satt022			GM03	44682599	44682242	SSR	Leaflet width, Seed total oil content, Seed length, Plant height	Lf wdth 9-7, Lf wdth 8-15, Oil 24-34, Oil 28-3, Sd length 1-4, Pl ht 26-17, Sd length 1-4, Pl ht 26-17
Satt690			GM04	446778	446954	SSR	Seed total oil content	Oil 24-18
Satt565			GM04	510894	511132	SSR	Seed weight	Sd wt 13-4
A351_2			GM04	2049563	2050066	RFLP	Seed total oil content	Oil 24-18
	DEF/GLO	GmMADS5	GM04	2159648	2155712
Satt194			GM04	2402471	2402691	SSR	Pods per node	Pod/node 2-2
Satt396			GM04	2719506	2719611	SSR	Reaction to Heterodera glycines	SCN 18-3
	MIKC*-S	GmMADS68	GM04	3453255	3447361
	SQUA	GmMADS159	GM04	36162132	36157559
	AGL6	GmMADS69	GM04	36167264	36157559
Satt338			GM04	46964890	46964612	SSR	Seed total oil content, Seed Protein Content, Seed length, Flowering date, Seed volume, Seed length, Flowering date, Seed volume	Oil 20-1, Prot 21-2, Sd length 1-15, Ft 4-1, Sd volume 1-11, Sd length 1-15, Ft 4-1, Sd volume 1-11
Satt180			GM04	47299804	47299612	SSR	Leaflet width, Leaflet shape, Flowering date	Lf wdth 8-2, Lflt shape 8-3, Ft 4-1, Ft 4-1
Satt164			GM04	47677006	47676864	SSR	Flooding tolerance	Fld tol 4-8, Fld tol 4-8
	DEF/GLO	GmMADS10	GM04	48190190	48185373
	AG	GmMADS38	GM04	49199908	49190254
	MIKC*-P	GmMADS70	GM05	573959	569306
Satt684			GM05	1800475	1800725	SSR	Seed palmitic acid content	Palm 2-1
	SOC	GmMADS42	GM05	2827937	2820678
Sat_368			GM05	2887400	2887219	SSR	Pod number	Pod num 1-3
Satt276			GM05	3442635	3442497	SSR	R3 Beginning pod, R8 Full maturity, Pod number, Seed weight, Plant height	R3 2-2, R7 2-2, Pod num 1-3, Sd wt pp 1-2, Sd wt 25-1, Pl ht 24-3, Pl ht 26-5, Pl ht 26-4, Pl ht 26-5, Pl ht 26-4,
Satt382			GM05	6952018	6952139	SSR	Plant height, Pod maturity date, Yield	Pl ht 17-2, Pod mat 16-1, Sd yld 15-10,
	SEP	GmMADS71	GM05	7459507	7464702
	SQUA	GmMADS30	GM05	7480753	7470807
	Mα	GmMADS72	GM05	31983819	31982809
R183_1			GM05	32402585	32403006	RFLP	Seed oil/protein ratio, Pod maturity date, Seed height	Oil/Prot 1-1, Oil/Prot 1-2, Pod mat 7-2, Sd height 1-3, Sd height 1-3
Satt050			GM05	32832046	32832347	SSR	Seed abortion, Leaflet width	Sd abrt 1-6, Lf wdth 9-1, Lf wdth 8-1,
B030_2			GM05	32951872	32951489	RFLP	Pods per node	Pod/node 1-1, Pod/node 2-1
	FLC	GmMADS73	GM05	34021562	34004141
	SEP	GmMADS37	GM05	34031372	34023035
Satt648			GM05	34158108	34158319	SSR	Drought susceptibility index	Drought index 1-8
Sat_171			GM05	34163969	34164117	SSR	Drought susceptibility index	Drought index 1-7
	AG	GmMADS74	GM05	35165922	35172273
Satt385			GM05	35266549	35266230	SSR	Yield, Drought susceptibility index, Flooding tolerance	Sd yld 22-10, Drought index 1-7, Fld tol 3-1,
Satt545			GM05	36180072	36180289	SSR	Reaction to Sclerotinia sclerotiorum, Plant height, Node number, Leaflet width	Sclero 2-1, Sclero 3-1, Sclero 6-1, Pl ht 24-1, Pl ht 24-2, Node num 3-1, Node num 3-2, Lflt wdth 1-1
A975_1			GM05	36678320	36677787	RFLP	Seed total oil content, Seed height, Seed volume	Oil 4-2, Sd height 1-4, Sd volume 1-4, Sd height 1-4, Sd volume 1-4
A082_1			GM05	38365607	38366113	RFLP	Seed linoleic acid content, Seed oleic acid content	Linole 1-1, Ole 1-1
	Mα	GmMADS75	GM05	39798301	39797497
Satt211			GM05	39925737	39926005	SSR	Seed linoleic acid content, Seed oleic acid content, Seed cell wall polysaccharide composition, Seed arabinose+galactose content, Seed galactose content, Seed cell wall pectin content, Iron efficiency	Linole 1-1, Ole 1-1, CWP 1-1, Ara/Gal 1-1, Galactose 1-1, Pectin 1-1, Fe effic 13-1, Fe effic 13-1
B170_1			GM05	39958637	39959161	RFLP	Seed total oil content, Seed Protein Content	Oil 13-1, Prot 12-1
A104_1			GM05	39959414	39959019	RFLP	Seed linoleic acid content, Seed total oil content, Seed oleic acid content, Seed Protein Content	Linole 1-2, Oil 4-3, Ole 1-2, Prot 17-5
Satt225			GM05	40076401	40076099	SSR	Yield, Lodging	Sd yld 15-3, Ldge 22-1, Ldge 22-1
Satt511			GM05	40501053	40501168	SSR	Seed total oil content, Yield	Oil 24-15, Sd yld 20-1
Satt236			GM05	40501297	40501053	SSR	Leaflet length, Leaflet width, Leaflet shape, Seed tryptophan content	Lf lgth 7-1, Lf wdth 9-2, Lflt shape 7-1, sd-Trp 1-1
Satt200			GM05	40716882	40717234	SSR	Seed weight, Isoflv, Seed daidzein content, Seed genistein content, Leaflet length, Leaflet width, Plant height	Sd wt 10-1, Isoflv 1-1, Daidzein 2-1, Genistein 2-5, Lf lgth 10-1, Lf lgth 10-2, Lflt wdth 1-2, Lflt wdth 1-3, Pl ht 26-1, Pl ht 26-1
Satt174			GM05	41398272	41398006	SSR	Seed total oil content, Seed weight, Seed cell wall polysaccharide composition, Seed arabinose+galactose content, Seed cell wall pectin content	Oil 8-1, Sd wt 7-3, CWP 1-1, Ara/Gal 1-1, Pectin 1-1
	DEF/GLO	GmMADS6	GM06	2090292	2086647
A122_1			GM06	2709138	2708881	RFLP	Specific leaflet weight	SLW 1-2
Satt432			GM06	6288716	6288408	SSR	Seed total oil content	Oil 9-2
Satt281			GM06	6524073	6523891	SSR	Yield, Reaction to Thanatephorus cucumeris, Stem strength	Sd yld 11-1, RR&HR 1-1a, RR&HR 1-1b, Stm str 1-7
Satt520			GM06	7023213	7023396	SSR	Reaction to Phytophthora megasperma f sp glycinea	Phytoph 5-1
Satt291			GM06	7320721	7320865	SSR	Pod maturity date, Seed abortion, Seed number, Manganese induced root necrosis, Seed width, Seed height	Pod mat 13-3, Sd abrt 1-8, Yld/SW 2-2, Mn-rt necro 1-2, Sd width 1-4, Sd height 1-6, NECRO 1-2, Sd width 1-4, Sd height 1-6
	SVP	GmMADS51	GM06	7561613	7555784
	DEF/GLO	GmMADS7	GM06	9557128	9554145
Satt305			GM06	11310389	11310107	SSR	Manganese induced root necrosis	Mn-rt necro 1-3, NECRO 1-3
	SQUA	GmMADS31	GM06	19379835	19386303
Satt365			GM06	19654074	19653934	SSR	Reaction to Helicoverpa zea, Carbon isotope discrimination, R1 First flower, Lodging, Leaflet area, Leaflet width, Pod maturity date, Reaction to Phytophthora megasperma f sp glycinea, Yield	CEW 8-3, CID 1-2, Fflr 4-1, Ldge 9-1, Lf area 4-1, Lf wdth 3-1, Pod mat 8-1, Phytoph 6-7, Sd yld 22-12
K455_1			GM06	48870128	48870632	RFLP	Abnormal Seedling, Reaction to Fusarium solani f sp glycines	Abn sdlg 1-2, SDS 1-3, SDS 2-6, SDS 4-2
Satt371			GM06	49159635	49159442	SSR	Reaction to Heterodera glycines, Reaction to Fusarium solani f sp glycines, Reaction to aluminum ion, Plant height	SCN 17-3, SCN 20-2, SDS 7-5, Al tol 2-2, Al tol 2-3, Pl ht 27-1, Pl ht 27-1,
Satt357			GM06	49835954	49836424	SSR	Plant height	Pl ht 27-1, Pl ht 27-1
	AG	GmMADS39	GM06	50539725	50530312
GMSC514			GM07	504340	504497	SSR	Seed sucrose content	Sucrose 1-9
Satt590			GM07	1299166	1299051	SSR	Seed weight, Seed methionine+cysteine content, Seed methionine content, Yield, Seed stearic acid content	Sd wt 10-11, sd-met and cys 1-3, sd-Met 1-3, Sd yld 19-5, Stear 3-3
Satt201			GM07	2006197	2006611	SSR	Seed nitrogen content at growth stage R6, Isoflv, Seed daidzein content, Seed genistein content, Seed glycitein content	NitR6 1-3, Isoflv 1-5, Daidzein 2-3, Genistein 2-2, Glycitein 2-6
	Mβ	GmMADS76	GM07	2391759	2391041
Satt150			GM07	2414575	2414735	SSR	R1 First flower, Lodging, Leaflet area, Leaflet length, Leaflet width, Plant height, Pod maturity date, Reproductive stage, Seed abortion, Seed set, Seed weight, Yield, Yield/height ratio, Seed number, Seed length, Seed volume	Fflr 4-2, Ht/Ldge 2-1, Lf area 4-3, Lf lgth 3-2, Lf wdth 3-2, Pl ht 8-2, Pl ht 10-2, Pod mat 8-2, Pod mat 13-7, Reprod 2-1, Sd abrt 1-2, Sd set 1-7, Sd wt 7-6, Sd yld 6-1, Sd yld 11-7, Yld/Ht 2-2, Yld/SW 3-3, Pod mat 18-4, Pl ht 21-3, Sd yld 19-4, Sd length 1-6, Sd volume 1-6, Sd height 1-7, Sd width 1-5, Sd length 1-6, Sd volume 1-6, Sd height 1-7, Sd width 1-5,
	Mα	GmMADS77	GM07	3713524	3713068
	Mα	GmMADS78	GM07	3725229	3724785
	Mα	GmMADS79	GM07	3748063	3747612
Satt567			GM07	4510517	4510870	SSR	Yield, Seed glutamine content, Seed leucine content, Seed length, Seed volume, Seed height, Seed widthReaction to Helicoverpa zea, R1 First flower, Plant height, Pod maturity date, Seed Protein Content, Reproductive stage, Seed abortion, Seed set, Reaction to Spodoptera litura	CEW 8-2, Fflr 6-1, Pl ht 13-9, Pod mat 10-2, Prot 12-4, Prot 13-3, Reprod 4-3, Sd abrt 1-2, Sd abrt 1-4, Sd set 1-7, CCW 1-2, Pl ht 18-6, Pod mat 14-4, Sd yld 16-5, Sd yld 17-5, sd-Glu 1-6, sd-Leu 1-6, Sd length 1-6, Sd volume 1-6, Sd height 1-7, Sd width 1-5, Pod mat 15-1, Sd yld 17-4, Sd length 1-6, Sd volume 1-6, Pl ht 19-5, Sd height 1-7, Sd width 1-5,
Satt540			GM07	4963458	4963055	SSR	Seed number, Seed total oil content, Seed Protein Content, Isoflv, Seed genistein content, Seed glycitein content, Reproductive stage	Yld/SW 1-1, Oil 23-6, Prot 24-4, Isoflv 1-7, Genistein 2-3, Glycitein 2-7, Reprod 5-4, Genistein 3-4, Glycitein 3-2, Isoflv 2-5,
	SOC	GmMADS80	GM07	7343016	7361906
	AGL6	GmMADS22	GM07	7409890	7403185
Satt463			GM07	8243901	8243642	SSR	Seed total oil content, Seed Protein Content, Yield, Pod maturity date, Reaction to Helicoverpa zea, Reaction to Spodoptera litura, Pods per node, Plant height	CEW 9-4, CCW 1-2, Oil 23-6, Prot 24-4, Sd yld 17-5, Pod/node 1-5, Pod mat 15-1, Sd yld 17-4, Pl ht 19-5
Satt245			GM07	9321006	9320870	SSR	Reaction to Thanatephorus cucumeris, Isoflv, Seed daidzein content, Yield	RR&HR 1-3a, RR&HR 1-3b, Isoflv 1-6, Daidzein 2-4, Sd yld 22-15
Satt306			GM07	35032870	35033168	SSR	Seed weight	Sd wt 12-4
	SVP	GmMADS48	GM07	35116757	35111290
Satt250			GM07	39127888	39128131	SSR	Seed total oil content	Oil 16-5
	MIKC*-P	GmMADS57	GM07	40914698	40909683
Satt210			GM07	40968997	40968931	SSR	Seed weight, Drought susceptibility index	Sd wt 12-1, Drought index 1-6
Satt308			GM07	42876590	42876383	SSR	Seed Protein Content, Yield	Prot 21-11, Sd yld 15-9
Sct_067			GM08	2433522	2433684	SSR	Seed total oil content	Oil 24-1
	Mα	GmMADS81	GM08	2704937	2704623
	Mα	GmMADS82	GM08	2711220	2710735
	Mα	GmMADS83	GM08	2716246	2715702
Sat_406			GM08	3988115	3987720	SSR	Reaction to Heterodera glycines	SCN 33-2, SCN 33-2
Satt207			GM08	3999903	4000246	SSR	Stem strength, Seed length	Stm str 1-1, Sd length 1-3, Sd length 1-3
A085_1			GM08	4999666	4999092	RFLP	Leaflet area, Reaction to Heterodera glycines	Lf area 3-1, SCN 1-1
	AGL17	GmMADS84	GM08	5016490	5006547
	AGL17	GmMADS160	GM08	5033727	5027611
	SVP	GmMADS52	GM08	5225441	5215213
Satt177			GM08	5325303	5325447	SSR	Seed alpha-prime conglycinin fraction, Seed nitrogen content at growth stage R5, Reaction to Thanatephorus cucumeris, Leaflet shape, Seed aspartic acid content, Seed glutamine content, Seed isoleucine content	Alpha-prime conglycinin 1-1, NitR5 1-1, RR&HR 1-2a, RR&HR 1-2b, Lflt shape 9-1, Lflt shape 8-1, sd-Asp 1-1, sd-Glu 1-1, sd-Ile 1-1
Sat_181			GM08	5770387	5770751	SSR	Stem strength	Stm str 1-2
	Mα	GmMADS85	GM08	6329335	6328838
Satt315			GM08	6751685	6751372	SSR	Seed alpha-prime conglycinin fraction, Seed nitrogen content at growth stage R5, Reaction to Thanatephorus cucumeris, Leaflet shape, Seed length, Seed aspartic acid content, Seed glutamine content, Seed isoleucine content	Alpha-prime conglycinin 1-1, NitR5 1-1, RR&HR 1-2a, RR&HR 1-2b, Lflt shape 9-1, L Sd length 1-3, Sd length 1-3, flt shape 8-1, sd-Asp 1-1, sd-Glu 1-1, sd-Ile 1-1
	Mβ	GmMADS86	GM08	7253793	7251612
	Mβ	GmMADS87	GM08	7265729	7265187
Sat_400			GM08	7885884	7886009	SSR	Reaction to Heterodera glycines	SCN 29-5
T153_1			GM08	7962900	7962148	RFLP	Seed coat hardness, Seed total oil content, Seed weight, Seed sucrose content	Hrd Sd 1-2, Oil 1-1, Sd wt 4-5, Sucrose 1-3
	FLC	GmMADS15	GM08	8122430	8109665
	SEP	GmMADS33	GM08	8131485	8123959
Satt632			GM08	8218722	8219300	SSR	Reaction to Heterodera glycines	SCN 33-2, SCN 33-2
Sat_162			GM08	8278834	8278608	SSR	Internode length	Internode lgth 1-14, Internode lgth 1-14
Satt187			GM08	9199862	9199693	SSR	Seed weight, Leaflet width, Leaflet shape, Pod maturity date, Seed Protein Content, R1 First flower	Sd wt 6-2, Sd wt 13-1, Lf wdth 6-1, Lflt shape 6-1, Pod mat 22-1, Prot 26-1, Fflr 13-1
Sat_215			GM08	9211940	9212159	SSR	Pod number	Pod num 1-4
	AG	GmMADS3	GM08	9316093	9308589
A486_1			GM08	9351504	9351036	RFLP	Seed sucrose content	Sucrose 1-13
Satt424			GM08	10721882	10722450	SSR	Reaction to Sclerotinia sclerotiorum, Reaction to Heterodera glycines, Internode length	Sclero 2-2, Sclero 3-2, Sclero 5-1, Sclero 6-2, SCN 29-5, SCN 30-3, Internode lgth 1-4, Internode lgth 1-4
Satt119			GM08	16418052	16417830	SSR	Seed fucose content	Fucose 1-1
Satt525			GM08	17076451	17076793	SSR	Seed weight	Sd wt 22-1
	Mβ	GmMADS88	GM08	17222373	17221393
Satt233			GM08	17298062	17298384	SSR	Reaction to Sclerotinia sclerotiorum, Reaction to Phytophthora megasperma f sp glycinea	Sclero 2-3, Phytoph 6-4
Satt437			GM08	18926009	18925851	SSR	Seed nitrogen content at growth stage R6, Seed alanine content, Seed proline content, Seed serine content, Reaction to Phytophthora megasperma f sp glycinea	NitR6 1-1, sd-Ala 1-2, sd-Pro 1-1, sd-Ser 1-1, Phytoph 6-4
Satt327			GM08	20511676	20511785	SSR	Seed oil+protein content	Sd oil-prot 1-1
Satt329			GM08	21160942	21161152	SSR	Seed set	Sd set 1-1
Satt508			GM08	21789777	21789544	SSR	Seed set, Seed weight, Seed number, Seed height, Seed length, Seed volume	Sd set 1-1, Sd wt 7-1, Yld/SW 3-1, Sd height 1-1, Sd length 1-2, Sd volume 1-3, Sd height 1-1, Sd length 1-2, Sd volume 1-3
	SEP	GmMADS19	GM08	22008022	22002439
	SQUA	GmMADS32	GM08	22032064	22019877
Satt421			GM08	34051733	34051920	SSR	Seed height, Seed length, Seed volume	Sd height 1-1, Sd length 1-2, Sd volume 1-3, Sd height 1-1, Sd length 1-2, Sd volume 1-3
	SQUA	GmMADS27	GM08	34212526	34205948
Satt470			GM08	35187928	35187660	SSR	Seed weight	Sd wt 10-2
	Mα	GmMADS89	GM08	38120064	38119572
Sat_040			GM08	39048627	39048562	SSR	Seed genistein content	Genistein 3-1
K443_2			GM08	39232510	39232906	RFLP	Seed weight	Sd wt 1-1
Satt333			GM08	39277461	39277176	SSR	Seed coat color	Sd color 1-1, Sd color 1-1
Satt133			GM08	40043259	40043092	SSR	Seed nitrogen content at growth stage R5, Seed tyrosine content, Seed palmitic acid content	NitR5 1-2, sd-Tyr 1-1, Palm 5-1, Palm 5-1
	AG	GmMADS13	GM08	42301827	42292698
A505_1			GM08	42629080	42628648	RFLP	Seed total oil content, Seed Protein Content	Oil 4-4, Prot 3-1
Satt046			GM09	10894195	10894021	SSR	Reaction to Sclerotinia sclerotiorum, Yield	Sclero 1-3, Sclero 1-6, Sd yld 23-1
Satt544			GM09	11309162	11309384	SSR	Plant height, Pod maturity date, Yield	Pl ht 17-4, Pod mat 16-3, Sd yld 15-5,
Satt167			GM09	11309303	11309610	SSR	Yield, Leaflet length, Leaflet width	Sd yld 12-1, Lf lgth 7-10, Lf wdth 7-7, Lf wdth 6-8
	Mβ	GmMADS90	GM09	11660718	11661421
Satt124			GM09	12369472	12369184	SSR	Seed daidzein content	Daidzein 3-3
Satt518			GM09	13127745	13127199	SSR	Seed acidic glycinin subunit content, Seed weight, Seed glycine content, Seed threonine content	Acidic fraction 1-2, Sd wt 15-6, sd-Gly 1-2, sd-Thr 1-4
Sat_044			GM09	34198015	34198205	SSR	Yield	Sd yld 22-6, Sd yld 22-7
	AGL6	GmMADS91	GM09	34259270	34249603
Satt710			GM09	35240861	35240742	SSR	Flower number	Flr num 1-4
Sat_043			GM09	35252993	35252759	SSR	Yield	Sd yld 22-6, Sd yld 22-7
Satt273			GM09	36240146	36240004	SSR	Reaction to Sclerotinia sclerotiorum, Reaction to Sclerotinia sclerotiorum, Reaction to Sclerotinia sclerotiorum, Reaction to Sclerotinia sclerotiorum, Seed weight, Flower number	Sclero 2-16, Sclero 3-11, Sclero 4-7, Sclero 5-10, Sd wt 15-6, Flr num 1-4
Satt260			GM09	39731569	39731307	SSR	Reaction to Sclerotinia sclerotiorum, Reaction to Heterodera glycines, Internode length	Sclero 2-17, Sclero 3-12, SCN 34-3, Internode lgth 1-6, SCN 34-3, Internode lgth 1-6
	AGL17	GmMADS92	GM09	39908855	39924788
K003_1			GM09	41206595	41206065	RFLP	Seed weight	Sd wt 2-7
	AGL12	GmMADS41	GM09	42292869	42289181
Satt196			GM09	43310930	43311201	SSR	Seed total oil content, Seed Protein Content, Seed acidic glycinin subunit content, Seed arabinose+galactose content, Seed glycitein content, Seed aspartic acid content, Reaction to Heterodera glycines	Oil 14-2, Prot 13-4, Acidic fraction 1-3, Ara/Gal 1-2, Glycitein 2-4, sd-Asp 1-4, SCN 34-3, SCN 34-3
K387_1			GM09	44087141	44086633	RFLP	Seed total oil content	Oil 4-11
	SOC	GmMADS45	GM09	45200016	45183817
Satt588			GM09	45420944	45420768	SSR	Reaction to Sclerotinia sclerotiorum, Seed arabinose+galactose content	Sclero 2-18, Ara/Gal 1-2
	ABS	GmMADS93	GM09	46714297	46717524
Satt420			GM10	9907989	9908204	SSR	Seed total oil content, Seed glutamine content, Reaction to Phytophthora megasperma f sp glycinea	Oil 19-3, sd-Glu 1-7, Phytoph 5-3,
	Mα	GmMADS94	GM10	10341026	10340559
	Mα	GmMADS95	GM10	10364767	10364231
	Mα	GmMADS96	GM10	10415515	10413939
	Mα	GmMADS97	GM10	10520827	10520291
	Mα	GmMADS98	GM10	10606439	10605646
	Mα	GmMADS99	GM10	10625916	10625380
	Mα	GmMADS100	GM10	10654303	10653722
	Mα	GmMADS101	GM10	10686834	10686313
	Mα	GmMADS102	GM10	10763811	10763344
	Mα	GmMADS103	GM10	11599096	11598560
	Mα	GmMADS104	GM10	13278916	13277905
Satt262			GM10	35511291	35510953	SSR	R1 First flower	Fflr 13-10
Satt173			GM10	36460228	36459959	SSR	Seed Protein Content, Pod number, Seed weight, Reaction to Heterodera glycines	Prot 27-5, Pod num 2-2, Sd wt 25-4, SCN 34-5, SCN 34-5
	Mγ	GmMADS105	GM10	37229190	37228738
Satt478			GM10	38559615	38560121	SSR	Seed Protein Content, Reaction to Sclerotinia sclerotiorum, Plant height	Prot 12-5, Sclero 2-22, Sclero 3-17, Sclero 5-14, Sclero 6-11, Pl ht 17-8
Satt153			GM10	45958585	45958864	SSR	Seed glucose content, Flooding tolerance	Glu 1-1, Fld tol 4-11, Fld tol 4-11
Satt243			GM10	46088255	46088124	SSR	Reaction to Sclerotinia sclerotiorum, Leaflet length, Leaflet shape, Plant height, Lodging	Sclero 3-19, Sclero 5-16, Sclero 6-13, Lf lgth 7-12, Lflt shape 7-16, Lflt shape 6-21, Pl ht 23-4, Ldge 20-6
	SOC	GmMADS106	GM10	46314985	46324900
	AGL6	GmMADS34	GM10	46363399	46358654
	Mα	GmMADS107	GM10	47579250	47578740
	Mα	GmMADS108	GM10	47585861	47585061
	Mα	GmMADS109	GM10	47596807	47596079
	Mα	GmMADS161	GM10	47601793	47601155
Sat_109			GM10	47603248	47602814	SSR	Reaction to Sclerotinia sclerotiorum	Sclero 2-24, Sclero 3-19, Sclero 4-11, Sclero 5-16, Sclero 6-13
Sat_108			GM10	47603453	47603370	SSR	Pod maturity date, Reaction to Sclerotinia sclerotiorum	Pod mat 13-8, Sclero 6-13
	DEF/GLO	GmMADS110	GM11	5493576	5490807
Satt426			GM11	5673215	5672967	SSR	Plant height, Main stem branching, Node number, Pod number	Pl ht 24-4, Branching 1-1, Branching 1-2, Node num 3-3, Node num 3-4, Pod num 3-1, Pod num 3-1,
Sat_128			GM11	9980933	9980548	SSR	Primary root length, Root surface area, Shoot weight, Seed weight, Pod maturity date	Rt lgth 1-1, Rt area 1-1, Sht wt 1-2, Sd wt 20-1, Sd wt 20-4, Pod mat 18-2
A089_2			GM11	10900049	10899526	RFLP	Seed weight, Yield, Seed coat color	Sd wt 11-1, Sprt yld 1-1, Sd color 1-2, Sd color 1-2
A520_1			GM11	11378099	11377567	RFLP	R1 First flower, Pod maturity date, Plant height, Node number, Seed Protein Content, Pod maturity date, Flooding tolerance	Fflr 11-2, Pod mat 17-3, Pl ht 20-2, Node num 1-1, Prot 25-2, Pod mat 18-2, Fld tol 4-4, Fld tol 4-4
	Mβ	GmMADS111	GM11	11833243	11833069
	Mγ	GmMADS112	GM11	24927766	24926288
	Mγ	GmMADS113	GM11	25142619	25141403
	Mγ	GmMADS114	GM11	31491517	31491048
Sat_364			GM11	31506049	31506142	SSR	Reaction to Heterodera glycines	SCN 32-2, SCN 32-2
	Mγ	GmMADS115	GM11	31507993	31507460
	Mγ	GmMADS116	GM11	31590664	31590195
	Mγ	GmMADS117	GM11	31596249	31595596
	Mγ	GmMADS118	GM11	31603865	31603188
	Mγ	GmMADS119	GM11	31668556	31668130
Satt298			GM11	31990106	31990212	SSR	Primary root size	Rt wdth 1-1
Satt415			GM11	32627234	32627309	SSR	Internode length	Internode lgth 1-7, Internode lgth 1-7
	Mγ	GmMADS120	GM11	35279587	35278859
Sat_123			GM11	36660329	36660433	SSR	Reaction to Heterodera glycines, Pod maturity date, Lodging, Seed Protein Content	SCN 17-1, SCN 18-2, SCN 20-1, Pod mat 22-2, Ldge 20-3, Prot 26-6
Satt359			GM11	36868255	36867932	SSR	Reaction to Heterodera glycines	SCN 29-3, SCN 29-10
	SEP	GmMADS35	GM11	38198810	38194303
Satt453			GM11	38360655	38360851	SSR	Reaction to Heterodera glycines, Leaflet shape, Reaction to Phytophthora megasperma f sp glycinea	SCN 29-3, SCN 29-10, Lflt shape 9-2, Lflt shape 8-2, Phytoph 6-5, SCN 33-4, SCN 32-3, SCN 33-6, SCN 33-4, SCN 32-3, SCN 33-6
Sat_331			GM11	38376885	38376757	SSR	Reaction to Heterodera glycines	SCN 32-3, SCN 32-3
Satt484			GM11	38708152	38707939	SSR	Reaction to Phytophthora megasperma f sp glycinea	Phytoph 6-5
	AGL12	GmMADS40	GM12	389439	384027
Satt635			GM12	881870	882129	SSR	Seed weight	Sd wt 16-3
Satt353			GM12	1682379	1682556	SSR	Somatic embryos per explant	Som embryo/explant 1-1, Som embryo/explant 1-1
	DEF/GLO	GmMADS121	GM12	12070440	12069676
Satt541			GM12	12248398	12247959	SSR	Reaction to Helicoverpa zea, Seed weight	CEW 9-3, Sd wt 23-2
Sat_122			GM12	13413830	13413732	SSR	Reaction to Helicoverpa zea	CEW 9-3
	AGL15	GmMADS122	GM12	18009967	18004965
Sat_039			GM13	1909368	1909692	SSR	Seed abortion, Seed set	Sd abrt 1-7, Sd set 1-2
	MIKC*-S	GmMADS54	GM13	2010713	2006529
Satt160			GM13	3993226	3993059	SSR	Reaction to aluminum ion, Hypocotyl length	Al tol 2-1, Hypcot lgth 2-1, Hypcot lgth 2-1
Satt149			GM13	4976529	4976802	SSR	Reaction to Phytophthora megasperma f sp glycinea	Phytoph 2-1, Phytoph 4-1
Satt423			GM13	5231095	5230758	SSR	Reaction to Phytophthora megasperma f sp glycinea, Shoot phosphorus content, Seed length	Phytoph 1-1, Phytoph 3-1, Sht phos 1-3, Sd length 1-8, Sd length 1-8
Satt252			GM13	5376556	5376032	SSR	Reaction to Phytophthora megasperma f sp glycinea, Leaflet phosphorus content, Reaction to aluminum ion, Seed methionine+cysteine content, Seed alanine content, Seed valine content, Seed cysteine content, Seed methionine content, Seed total oil content, Node number, Flooding tolerance, , , , ,	Phytoph 1-1, Lf Phos 1-1, Phytoph 2-1, Phytoph 4-1, Phytoph 3-1, Al tol 2-1, sd-met and cys 1-2, sd-Ala 1-4, sd-Val 1-3, sd-Cys 1-1, sd-Met 1-1, Oil 24-4, Node num 2-3, Fld tol 3-2
Satt269			GM13	6580745	6580567	SSR	Leaflet phosphorus content, Seed total oil content, Node number, Node number	Lf Phos 1-1, Oil 24-4, Node num 1-5, Node num 2-3
Satt145			GM13	6593676	6593908	SSR	Internode length, Hypocotyl length, Plant height	Internode lgth 1-13, Hypcot lgth 2-2, Pl ht 27-2, Internode lgth 1-13, Hypcot lgth 2-2, Pl ht 27-2
BLT030_1			GM13	6747869	6747258	RFLP	Pod maturity date	Pod mat 13-5
	SEP	GmMADS16	GM13	6931374	6925509
	Mβ	GmMADS123	GM13	7908648	7907167
Satt569			GM13	9567440	9567263	SSR	Pod maturity date, Seed Protein Content	Pod mat 22-5, Pod mat 22-8, Prot 26-13,
	DEF/GLO	GmMADS8	GM13	11222934	11218889
Satt343			GM13	11494608	11494514	SSR	Seed weight, Reaction to Phytophthora megasperma f sp glycinea, Seed total oil content	Sd wt 10-6, Phytoph 6-1, Oil 24-25,
Satt586			GM13	11639979	11639800	SSR	Leaflet phosphorus content, R1 First flower, Pod maturity date, Plant height, Node number, Yield	Lf Phos 1-2, Fflr 11-4, Pod mat 17-5, Pl ht 20-5, Node num 1-6, Sd yld 18-3
Satt146			GM13	13078638	13078480	SSR	Leaflet width, Leaflet shape, Plant height	Lf wdth 7-5, Lflt shape 7-5, Lflt shape 6-7, Pl ht 26-11, Pl ht 26-11
Satt510			GM13	30590398	30590670	SSR	Seed total oil content, Reaction to Sclerotinia sclerotiorum, Reaction to Tobacco Ringspot Virus (TRSV), Seed Protein Content, Leaflet length	Oil 13-3, Sclero 5-7, Sclero 6-6, TRSV 1-1, Prot 21-6, Lf lgth 7-7
Sct_033			GM13	30739587	30739745	SSR	Seed set, Seed height	Sd set 1-3, Sd height 1-9, Sd height 1-9,
Satt335			GM13	31509236	31509076	SSR	Seed Protein Content, Seed weight, Pod maturity date, Seed length, Lodging, Reaction to Sclerotinia sclerotiorum, Plant height, Node number, R1 First flower,	Ldge 6-2, Sclero 5-7, Prot 24-2, Sd wt 15-3, Pl ht 20-6, Node num 1-8, Sd fill 3-1, Pod mat 20-1, Sd length 1-9, Sd length 1-9
	AG	GmMADS1	GM13	32407777	32398729
B174_3			GM13	32625337	32624687	RFLP	Reaction to Meloidogyne javanica, Node number	Mj 1-8, Node num 1-7
A708_1			GM13	33129471	33128980	RFLP	Reaction to Diaporthe phaseolorum var sojae	PSD 1-1, PSD 2-1
Satt072			GM13	33681784	33682067	SSR	Seed length	Sd length 1-9, Sd length 1-9
	AGL17	GmMADS46	GM13	34888187	34872537
	SVP	GmMADS124	GM13	35006942	35000636
	SVP	GmMADS162	GM13	35015995	35011716
Satt490			GM13	35558217	35557921	SSR	Plant height, Seed daidzein content	Pl ht 17-1, Daidzein 2-6
Sat_197			GM13	36401730	36401590	SSR	Stem strength	Stm str 1-8
Satt144			GM13	36463025	36463257	SSR	Yield, Yield/height ratio, Seed Protein Content, Seed daidzein content, Seed genistein content, Isoflv	Sd yld 5-3, Yld/Ht 2-3, Prot 24-2, Daidzein 3-1, Genistein 3-3, Isoflv 2-2
	Mα	GmMADS125	GM13	39741470	39740924
Sat_090			GM13	41259668	41259332	SSR	Plant height, Seed Protein Content, Seed stearic acid content	Pl ht 23-5, Prot 26-11, Stear 3-1
Sat_177			GM14	970360	970038	SSR	Flower number	Flr num 1-6
A685_1			GM14	1205255	1205808	RFLP	Flooding tolerance	Fld tol 4-5, Fld tol 4-5
Sat_264			GM14	1843790	1843630	SSR	Flower number	Flr num 1-6
	AG	GmMADS20	GM14	1982157	1972798
A242_1			GM14	3701834	3701220	RFLP	Seed total oil content, Seed Protein Content	Oil 2-6, Prot 1-6
Sat_009			GM14	28373479	28373406	SSR	Seed total oil content	Oil 24-17
Satt318			GM14	28809497	28809799	SSR	Manganese induced leaflet chlorosis	Mn-lf chlo 1-1, CHLO 1-1
	DEF/GLO	GmMADS9	GM14	29540137	29536068
	Mα	GmMADS126	GM14	29761015	29759620
Satt020			GM14	42022532	42022329	SSR	Iron efficiency, Seed total oil content, Seed soluble oligosaccharides, Seed sucrose content	Fe effic 4-1, Fe effic 8-1, Fe effic 11-1, Oil 14-1, Sd oligosacc 2-1, Sucrose 3-1, Sd oligosacc 2-1, Sucrose 3-1
	MIKC*-S	GmMADS55	GM14	42514025	42518308
Satt272			GM14	42622837	42622993	SSR	Leaflet length	Lf lgth 10-4
BLT057_2			GM14	42691274	42691870	RFLP	Seed weight	Sd wt 10-4
Satt066			GM14	44815199	44815361	SSR	Yield/height ratio	Yld/Ht 3-4
	AGL17	GmMADS127	GM14	45470817	45477524
Satt534			GM14	45763191	45763454	SSR	Flowering date, Lodging	Ft 3-1, Ldge 21-2
Satt063			GM14	46705839	46705673	SSR	Iron efficiency, Leaflet width, Leaflet shape, Seed Protein Content, Seed linoleic acid content, Seed linolenic acid content	Fe effic 3-2, Fe effic 9-2, Lf wdth 7-1, Lflt shape 7-2, Prot 26-10, Linole 3-3, Linolen 3-3
A593_1			GM14	46983768	46984128	RFLP	Iron efficiency, Reaction to Heterodera glycines	Fe effic 3-1, Fe effic 8-1, SCN 10-1
Satt384			GM15	4036563	4036306	SSR	Seed Protein Content, Seed abortion	Prot 17-3, Sd abrt 1-1
	SVP	GmMADS128	GM15	4454586	4459594
	AGL17	GmMADS129	GM15	4571750	4585337
Satt212			GM15	5221950	5222205	SSR	Leaflet shape, Seed total oil content	Lflt shape 7-4, Lflt shape 8-8, Oil 27-2
A517_1			GM15	5516747	5516989	RFLP	Seed Protein Content	Prot 4-5
K229_1			GM15	6142966	6142511	RFLP	Seed linolenic acid content, Seed total oil content	Linolen 1-7, Oil 2-8, Oil 24-23, Oil 24-24
Satt651			GM15	6805044	6805200	SSR	Reaction to Phytophthora megasperma f sp glycinea	Phytoph 5-2
	AG	GmMADS2	GM15	6816437	6807927
A374_1			GM15	7078742	7078258	RFLP	R1 First flower	Fflr 12-3
	Mβ	GmMADS130	GM15	22537918	22536451
Satt268			GM15	22885168	22885467	SSR	Seed nitrogen content at growth stage R7	NitR7 1-3
	Mβ	GmMADS131	GM15	23230018	23228719
Satt045			GM15	24720206	24719918	SSR	Seed nitrogen content at growth stage R7, Plant height	NitR7 1-5, Pl ht 26-10, Pl ht 26-10
	Mα	GmMADS132	GM16	1119267	1118858
Satt249			GM16	1141660	1141102	SSR	Isoflv, Seed daidzein content, Seed glutamine content, Seed phenylalanine content, Drought susceptibility index, Seed stearic acid content	Isoflv 1-4, Daidzein 2-7, sd-Glu 1-4, sd-Phe 1-3, Drought index 1-5, Stear 4-2, Stear 4-2
Satt405			GM16	1284623	1284771	SSR	Plant height, Yield/height ratio, Yield, Pod maturity date	Pl ht 13-5, Yld/Ht 4-1, Sd yld 23-6, Pod mat 19-6
Satt287			GM16	1631648	1631507	SSR	Leaflet area, Leaflet width, Pod maturity date, Reproductive stage, Drought susceptibility index, Seed sucrose content, Seed soluble oligosaccharides	Lf area 5-1, Lf wdth 4-1, Pod mat 9-1, Reprod 3-1, Drought index 1-5, Sucrose 3-5, Sd oligosacc 2-5, Sucrose 3-5, Sd oligosacc 2-5
A060_1			GM16	2748311	2747934	RFLP	Reaction to Helicoverpa zea, Lodging, Plant height, Yield/height ratio	CEW 7-4, Ldge 3-4, Pl ht 2-2, Pl ht 3-4, Pl ht 6-6, Pl ht 6-13, Yld/Ht 1-3
Satt285			GM16	2802477	2802669	SSR	Seed total oil content, Leaflet trigonelline content	Oil 20-3, TRG(DW) 1-1, TRG(FW) 1-1
Satt596			GM16	14019542	14019116	SSR	Leaflet length, Pod number, Reaction to Phytophthora megasperma f sp glycinea	Lf lgth 9-3, Lf lgth 8-2, Pod num 1-7, Phytoph 7-1
	SQUA	GmMADS25	GM16	14026136	14020264
	DEF/GLO	GmMADS133	GM16	18918827	18918071
G815_1			GM16	33753426	33752864	RFLP	Yield	Sd yld 11-5
Sat_224			GM16	35386176	35386474	SSR	Reaction to Heterodera glycines	SCN 29-2, SCN 29-6
	AGL6	GmMADS21	GM16	35684156	35676577
Satt431			GM16	35718468	35718076	SSR	Reaction to Phialophora gregata, Reaction to Heterodera glycines, Leaflet length, Yield, R1 First flower	BSR 3-1, BSR 4-1, SCN 28-4, cqSCN-003, Lf lgth 9-5, Lf lgth 8-4, Sd yld 21-5, Fflr 13-8
Satt458			GM17	6053655	6053127	SSR	Reaction to Sclerotinia sclerotiorum, Seed total oil content, Root weight, Shoot phosphorus content, Shoot weight, Seed weight, Drought susceptibility index	Sclero 2-8, Oil 23-3, Rt wt 1-2, Sht phos 1-1, Sht wt 1-1, Sd wt 22-4, Drought index 1-9,
	SQUA	GmMADS29	GM17	6586037	6577082
Satt014			GM17	6740284	6740495	SSR	Seed weight	Sd wt 14-1
Satt372			GM17	7811868	7811646	SSR	Reaction to Heterodera glycines, Leaflet length	SCN 23-2, Lf lgth 7-5
	MIKC*-P	GmMADS134	GM17	8221956	8225408
Satt002			GM17	9088639	9088436	SSR	Yield, Seed weight, Seed methionine+cysteine content, Seed leucine content, Seed height	Sd yld 5-2, Sd wt 18-2, sd-met and cys 1-1, sd-Leu 1-3, Sd yld 21-6, Sd height 1-8, Sd height 1-8
Satt154			GM17	9863499	9863300	SSR	Reaction to Sclerotinia sclerotiorum, Seed weight, Seed total oil content, Drought susceptibility index	Sclero 3-6, Sd wt 13-5, Oil 23-3, Drought index 1-9
Satt582			GM17	9949704	9949962	SSR	Yield/height ratio, Seed height	Yld/Ht 2-4, Sd height 1-8, Sd height 1-8,
Sat_092			GM17	9974391	9974812	SSR	Manganese induced leaflet chlorosis, Seed palmitic acid content, Manganese induced leaflet chlorosis	Mn-lf chlo 1-2, Palm 4-3, CHLO 1-2
	SOC	GmMADS135	GM17	10962076	10969022
Satt669			GM17	11305987	11305530	SSR	Drought susceptibility index	Drought index 1-10
Satt447			GM17	12417549	12417811	SSR	Reaction to alkalinity	pH sens 1-1, pH sens 1-4
Satt208			GM17	12686574	12686695	SSR	Isoflv, Internode length	Isoflv 2-1, Internode lgth 1-1, Internode lgth 1-1
Sat_292			GM17	12771886	12771457	SSR	Seed total oil content, Drought susceptibility index	Oil 24-22, Drought index 1-10
	SEP	GmMADS136	GM18	376858	381242
Satt163			GM18	998426	998229	SSR	Seed weight, Reaction to Fusarium solani f sp glycines, Reaction to Heterodera glycines, Seed oleic acid content	Sd wt 7-2, Sd wt 10-8, SDS 8-1, SCN 29-1, SCN 29-3, SCN 29-4, SCN 29-5, SCN 29-8, Ole 3-2, SCN 33-5, SCN 33-3, SCN 33-5, SCN 33-3
Satt275			GM18	1239848	1239665	SSR	Yield	Sd yld 21-4
Satt038			GM18	1343814	1344071	SSR	Reaction to Heterodera glycines, Reaction to Fusarium solani f sp glycines, Seed linoleic acid content	SCN 13-1, SDS 5-1, Linole 3-1, SCN 32-1, SCN 32-1
B053_1			GM18	1472636	1472408	RFLP	Reaction to Heterodera glycines	SCN 15-1, SCN 23-3, SCN 24-2, SCN 25-2, SCN 26-3
Satt309			GM18	1736018	1736304	SSR	Reaction to Heterodera glycines, Reaction to Fusarium solani f sp glycines, Flowering date, Pod maturity date, Plant height, Lodging, Seed Protein Content	SCN 14-2, SCN 23-3, SCN 24-2, SCN 25-2, SCN 26-3, SDS 6-2, SDS 7-2, SCN 28-1, SCN 28-3, SCN 30-1, SCN 30-2, Ft 3-4, Pod mat 22-6, Pl ht 23-3, Ldge 20-7, Prot 26-12, SCN 33-5, SCN 33-1, SCN 32-1, SCN 33-3, SCN 33-5, SCN 33-1, SCN 32-1, SCN 33-3
Sat_163			GM18	2410399	2410212	SSR	Reaction to Heterodera glycines	SCN 32-1, SCN 32-1
Satt570			GM18	3162758	3163000	SSR	Reaction to Fusarium solani f sp glycines, Seed nitrogen content at growth stage R7, Seed Protein Content, Seed tryptophan content, Seed proline content, Seed leucine content, Internode length	SDS 7-3, NitR7 1-6, Prot 20-1, sd-Trp 1-5, sd-Pro 1-3, sd-Leu 1-4, Internode lgth 1-8, Internode lgth 1-11, Internode lgth 1-8, Internode lgth 1-11,
Satt688			GM18	3264342	3263933	SSR	Reaction to Heterodera glycines, Reaction to Phytophthora megasperma f sp glycinea	SCN 29-1, SCN 29-4, SCN 29-8, Phytoph 8-3, SCN 33-1, Phytoph 8-3, SCN 33-1,
	Mγ	GmMADS137	GM18	3528572	3527737
Satt356			GM18	3643550	3644093	SSR	Pod maturity date, Internode length	Pod mat 22-9, Internode lgth 1-8, Internode lgth 1-11, Internode lgth 1-8, Internode lgth 1-11
K069_1			GM18	4460435	4460967	RFLP	Iron efficiency, Reaction to Heterodera glycines	Fe effic 1-5, SCN 1-3
	Mγ	GmMADS138	GM18	4553185	4552725
	Mγ	GmMADS139	GM18	4567243	4568038
	Mγ	GmMADS140	GM18	4581599	4581123
	Mγ	GmMADS141	GM18	4595136	4594330
	Mγ	GmMADS142	GM18	4604263	4602779
	Mγ	GmMADS143	GM18	4607739	4607133
	Mγ	GmMADS144	GM18	4617414	4615965
Satt130			GM18	4619150	4619500	SSR	Reaction to Heterodera glycines	SCN 17-4, SCN 18-5, SCN 19-4,
	Mγ	GmMADS145	GM18	4639849	4639020
Satt217			GM18	4692434	4692630	SSR	Reaction to Heterodera glycines	SCN 17-4, SCN 18-5, SCN 19-4
Satt235			GM18	4800393	4800207	SSR	Seed nitrogen content at growth stage R5, Seed cysteine content, Seed linolenic acid content	NitR5 1-7, sd-Cys 1-2, Linolen 4-2, Linolen 4-2
Satt324			GM18	5890315	5890695	SSR	Lodging, Leaflet length, Leaflet width, Plant height, Yield	Ht/Ldge 3-1, Lf lgth 7-8, Lf lgth 6-3, Lf wdth 6-5, Pl ht 23-6, Ldge 20-2, Sd yld 21-8
Satt394			GM18	9971385	9971276	SSR	Reaction to Sclerotinia sclerotiorum, Pod maturity date, Seed weight, Yield, Seed total oil content, Seed Protein Content, Seed stearic acid content	Sclero 2-13, Sclero 4-5, Sclero 5-8, Pod mat 16-2, Sd wt 15-3, Sd wt 15-4, Sd yld 15-4, Sd yld 21-8, Oil 27-10, Prot 26-8, Prot 26-14, Stear 3-4
	AG	GmMADS11	GM18	11756657	11748039
Satt303			GM18	22150336	22150581	SSR	Seed weight, Flower number	cqSd wt-001, Flr num 1-8
Satt594			GM18	22611192	22611419	SSR	Internode length	Internode lgth 1-5, Internode lgth 1-9, Internode lgth 1-5, Internode lgth 1-9
	Mα	GmMADS146	GM18	23391681	23391133
	DEF/GLO	GmMADS147	GM18	39990334	39991090
A890_1			GM18	53626836	53626401	RFLP	Reaction to Meloidogyne incognita, Seed total oil content, Seed Protein Content	Mi 1-3, Oil 4-9, Prot 3-9
Sat_164			GM18	53656447	53656013	SSR	Yield	Sd yld 22-18
Satt517			GM18	53769592	53769880	SSR	Seed weight, Reaction to Heterodera glycines	Sd wt 10-9, SCN 34-1, SCN 34-1,
Satt503			GM18	53955722	53955580	SSR	Reproductive stage	Reprod 5-2
Sat_143			GM18	54787151	54787006	SSR	Seed total oil content	Oil 24-26
Satt288			GM18	55407522	55407351	SSR	Isoflv, Seed palmitic acid content, Seed stearic acid content, Seed oleic acid content, Yield, Plant height	Isoflv 2-3, Palm 4-4, Stear 3-2, Ole 3-3, Sd yld 22-17, Sd yld 22-18, Pl ht 26-12, Pl ht 26-12
	SOC	GmMADS44	GM18	55495738	55477111
K493_1			GM18	56309478	56310028	RFLP	Reaction to Meloidogyne incognita	Mi 1-4, Mi 2-2
Sct_199			GM18	58093386	58093600	SSR	Seed total oil content	Oil 24-27
Satt472			GM18	58136070	58136230	SSR	Reaction to Helicoverpa zea, Reaction to Sclerotinia sclerotiorum, Leaflet shape, Reaction to Heterodera glycines, Pod maturity date	CEW 9-2, Sclero 5-9, Lflt shape 7-6, Lflt shape 6-8, cqSCN-007, Pod mat 17-6, Pod mat 17-13,
A235_1			GM18	58484718	58485233	RFLP	Seed Protein Content, Seed weight	Prot 3-10, Sd wt 3-3, Sd wt 11-4
Satt191			GM18	58722810	58722326	SSR	Reaction to Helicoverpa zea, Reaction to Sclerotinia sclerotiorum, Plant height, Yield, Seed total oil content, Reproductive stage, Lodging, Pod maturity date	CEW 9-2, Sclero 2-14, Sclero 3-10, Sclero 4-6, Sclero 5-9, Sclero 6-7, Pl ht 17-3, Sd yld 15-11, Oil 24-27, Reprod 5-2, Ldge 21-1, Pod mat 19-8, Pl ht 25-1, Pl ht 25-5
	SEP	GmMADS17	GM18	59906401	59900433
	SQUA	GmMADS28	GM18	59927027	59918841
Sat_064			GM18	60613010	60612632	SSR	Flooding tolerance	Fld tol 1-1, Fld tol 2-1
A378_1			GM18	60779308	60779021	RFLP	R1 First flower, Lodging, Leaflet width, Reaction to Heterodera glycines	Fflr 9-2, Ldge 5-8, Lf wdth 5-1, SCN 4-2
L183_1			GM18	60779481	60779801	RFLP	Reaction to Helicoverpa zea, Lodging	CEW 6-1, Ldge 5-7
Satt238			GM19	2862097	2861957	SSR	Leaflet length, Leaflet width, Leaflet shape	Lf lgth 9-8, Lf lgth 8-7, Lf wdth 8-8, Lflt shape 6-14
	SEP	GmMADS18	GM19	4482784	4476420
	Mβ	GmMADS148	GM19	6917198	6914947
Satt523			GM19	7155708	7155473	SSR	Leaflet length, Leaflet width, Leaflet shape, Seed soluble oligosaccharides, Seed sucrose content	Lf lgth 9-9, Lf lgth 8-8, Lf wdth 8-9, Lflt shape 9-7, Sd oligosacc 1-2, Sucrose 2-3
	Mβ	GmMADS149	GM19	7480732	7479405
	Mβ	GmMADS150	GM19	7490016	7488665
	Mβ	GmMADS151	GM19	8466858	8465977
A264_1			GM19	8516071	8515440	RFLP	Reaction to chlorimuron ethyl	CES 1-8, CES 2-3
Satt278			GM19	8990514	8990665	SSR	Leaflet length, Leaflet width, Seed total oil content, Seed soluble oligosaccharides, Seed sucrose content	Lf lgth 9-10, Lf lgth 8-9, Lf wdth 9-5, Lf wdth 8-10, Oil 24-9, Sd oligosacc 1-3, Sucrose 2-4
Satt652			GM19	9202366	9202251	SSR	Plant height	Pl ht 22-1
	ABS	GmMADS152	GM20	210003	202962
Satt571			GM20	1292074	1291903	SSR	Leaflet length, Leaflet shape, Seed total oil content, Seed Protein Content	Lf lgth 7-9, Lflt shape 7-7, Oil 27-3, Prot 26-3
Satt451			GM20	1692982	1692660	SSR	Reaction to Sclerotinia sclerotiorum	Sclero 2-15
Satt562			GM20	1888772	1888995	SSR	Seed total oil content, Seed weight	Oil 14-3, Sd wt 12-8
Satt419			GM20	1891288	1891451	SSR	Seed Protein Content	Prot 26-4
Satt587			GM20	3738385	3738824	SSR	Seed daidzein content	Daidzein 3-2
	MIKC*-P	GmMADS56	GM20	4679241	4673048
	Mγ	GmMADS153	GM20	18274140	18273551
Satt049			GM20	35747622	35747296	SSR	Seed total oil content	Oil 27-8
	Mα	GmMADS154	GM20	36511939	36511262
	Mα	GmMADS155	GM20	36516746	36516018
	Mα	GmMADS156	GM20	36529250	36528718
	Mα	GmMADS157	GM20	36543046	36542536
Sat_104			GM20	36694884	36694665	SSR	Iron efficiency	Fe effic 13-3, Fe effic 13-3
Satt650			GM20	37076481	37076627	SSR	Drought susceptibility index	Drought index 1-4
	AGL6	GmMADS36	GM20	38163217	38156982
	SOC	GmMADS53	GM20	38211848	38198448
Sat_418			GM20	38390150	38389997	SSR	Drought susceptibility index	Drought index 1-4
Satt330			GM20	39042716	39043031	SSR	Flower number, Seed glycitein content, Lodging, Reaction to Heterodera glycines	Flr num 1-12, Glycitein 3-1, Ldge 19-1, SCN 34-2, SCN 34-2
Satt292			GM20	39510792	39510947	SSR	Seed basic glycinin subunit content, Seed weight, Seed tryptophan content, Seed aspartic acid content, Pod maturity date	Basic fraction 1-1, Sd wt 15-5, sd-Trp 1-6, sd-Asp 1-3, Pod mat 22-4, Pod mat 22-4
Sat_421			GM20	39896594	39896992	SSR	Flower number	Flr num 1-12
Note: The marker names in purlple background showed that QTLs associated with them were not relative to the seed traits. The gene names in the red background showed their expressions were highest and in the green background showed their expressions can be detected in the seed based on the in silico transcriptome (Figure 3, 4 and Table S6). The SSR or RFLP markers and traits of QTLs were from the …
